# Supplementary material for: Retroperitoneal Lymph Node Dissection in Colorectal Cancer with Lymph Node Metastasis: A Systematic Review
Source: Cancers (Basel). 2023 Jan 10;15(2):455. doi: 10.3390/cancers15020455 (PMC9857277; doi:10.3390/cancers15020455)
Supplement: Supplementary file 1 [file cancers-15-00455-s001.zip]

Archive with 1 entries (1 files):
- cancers-2135338-supplementary.pdf
